# Supplementary material for: Clinical and Molecular Features of Skin Malignancies in Muir-Torre Syndrome
Source: Genes (Basel). 2021 May 20;12(5):781. doi: 10.3390/genes12050781 (PMC8160778; doi:10.3390/genes12050781)
Supplement: Supplementary file 1 [file genes-12-00781-s001.zip]

Archive with 1 entries (1 files):
- genes-1206131-supplementary.pdf
